# Supplementary material for: Successful ATAC-Seq From Snap-Frozen Equine Tissues
Source: Front Genet. 2021 Jun 16;12:641788. doi: 10.3389/fgene.2021.641788 (PMC8242358; doi:10.3389/fgene.2021.641788)
Supplement: Supplementary file 5 [file Data_Sheet_1.xlsx]

## Sheet: SuppTable1
Tissue	Rep	Nuclei Prep	Lab	total PCR Cycles
Liver	AH2	CN	Lab1	11
Liver	AH2	FTDN	Lab1	13
Liver	AH2	CN	Lab2	10
Liver	AH2	FTDN	Lab2	10
Liver	AH1	CN	Lab1	15
Liver	AH1	FTDN	Lab1	11
Liver	AH1	CN	Lab2	10
Liver	AH1	FTDN	Lab2	10
Lamina	AH2	CN	Lab1	11
Lamina	AH2	FTDN	Lab1	12
Lamina	AH2	CN	Lab2	10
Lamina	AH2	FTDN	Lab2	10
Lamina	AH1	CN	Lab1	9
Lamina	AH1	FTDN	Lab1	12
Lamina	AH1	CN	Lab2	10
Lamina	AH1	FTDN	Lab2	10

## Sheet: SuppTable2
Library	Total PCR cycles	Aligned Reads	Unique Nuclear Reads	Peaks	FRiP
Liver_AH2_CN_First	15	156892495	21746282	98890	0.42
Liver_AH2_CN_Combined	15	613397491	25668001	116466	0.41
Liver_AH1_CN_First	11	152114579	55561407	139100	0.45
Liver_AH1_CN_Combined	11	394039190	123910189	186585	0.38

## Sheet: SuppTable3
Tissue	Rep	Nuclei Prep	Lab	AUC	Synthetic AUC	X-intercept	Synthetic X-intercept	Elbow Point	Synthetic Elbow Point	Synthetic JS Distance
Liver	AH2	CN	Lab1	0.168488	0.494584	0.159738	1.14953e-292	0.735794	0.49892	0.469134
Liver	AH2	FTDN	Lab1	0.247837	0.497082	0.00362885	0	0.748493	0.50427	0.39381
Liver	AH2	CN	Lab2	0.223211	0.496546	0.0302494	0	0.724995	0.501378	0.419249
Liver	AH2	FTDN	Lab2	0.208489	0.496251	0.0314098	0	0.764241	0.50461	0.445657
Liver	AH1	CN	Lab1	0.230025	0.497642	0.00248103	0	0.800011	0.499017	0.433211
Liver	AH1	FTDN	Lab1	0.272281	0.497499	0.00160403	0	0.731369	0.50063	0.361219
Liver	AH1	CN	Lab2	0.187245	0.496262	0.046523	0	0.782011	0.498895	0.480685
Liver	AH1	FTDN	Lab2	0.176233	0.495187	0.0835114	0	0.781713	0.499818	0.481512
Lamina	AH2	CN	Lab1	0.305142	0.498051	0.00168056	0	0.667332	0.498273	0.300192
Lamina	AH2	FTDN	Lab1	0.347545	0.497547	0.000839241	0	0.60584	0.502443	0.239851
Lamina	AH2	CN	Lab2	0.271971	0.496097	0.0335405	0	0.618733	0.503505	0.330509
Lamina	AH2	FTDN	Lab2	0.312708	0.495246	0.0201293	0	0.582368	0.505047	0.270787
Lamina	AH1	CN	Lab1	0.278888	0.498111	0.0016639	0	0.704198	0.503276	0.341711
Lamina	AH1	FTDN	Lab1	0.364632	0.497891	0.00058726	0	0.586613	0.500895	0.211294
Lamina	AH1	CN	Lab2	0.259449	0.495791	0.0480908	0	0.628112	0.50762	0.342868
Lamina	AH1	FTDN	Lab2	0.336758	0.4952	0.0113433	0	0.564143	0.505069	0.238626
